# Supplementary material for: Aging-Related Gene-Based Prognostic Model for Lung Adenocarcinoma: Insights into Tumor Microenvironment and Therapeutic Implications
Source: Int J Mol Sci. 2024 Dec 18;25(24):13572. doi: 10.3390/ijms252413572 (PMC11678022; doi:10.3390/ijms252413572)
Supplement: Supplementary file 1 [file ijms-25-13572-s001.zip]

Archive with 1 entries (1 files):
- ijms-3310717-supplementary.pdf
